# Supplementary material for: Modeling and measuring intracellular fluxes of secreted recombinant protein in Pichia pastoris with a novel 34S labeling procedure
Source: Microb Cell Fact. 2011 Jun 26;10:47. doi: 10.1186/1475-2859-10-47 (PMC3147017; doi:10.1186/1475-2859-10-47)
Supplement: Additional file 1 — MATLAB implementation of the kinetic model. Time courses of the intracellular and extracellular labeled Fab concentrations after start of labeling are modeled dependent of the kinetic parameters of protein formation, degradation and secretion. Continuous cultivation (constant YDM and dilution rate) are prerequisits for numerically solving the differential equations. [file 1475-2859-10-47-S1.M]

function continuous_labeling
    %Pichia secretion model
    
    %%starting values
   
    IH0=[0 %Fab intracellular
        0] % Fab extracellular
  
   %% Constants 
   qASS = 143.1  % intracellular Fab3H6 formation rate (µg Fab * BTS-1 * h-1)
   KSEC= log(2)/(75.3/60)  % secretion constant (h-1); half time = 75.3 min
   KDEG= log(2)/(45.8/60)  % degradation constant (h-1); half time = 45.8 min
   D= 0.1 % dilution rate (h-1)
   BTS= 25  % biomass dry mass (g L-1)
    
 
   %% function call - ordinary differential equation (ode), arguments
   %% timespan, vector ofinitial conditions (IHO)
   %% ode15s algorithm = Implicit linear multistep, orders 1 to 5
   tf=50; 
   [t Y]=ode15s(@ODEPPa00,[0 tf],IH0); %timespan 0 - tf
    
   %% Plot Y in dependence of t
   plot(t,Y);
   legend('Fab intracellular','Fab extracellular','Location','NorthOutside')

    function DHH=ODEPPa00(t,h) 
        DHH=SSODEPPa00(h);
    end

    function DHH=SSODEPPa00(h)   
        FabI=h(1); % µg gBTS-1
        FabM=h(2); % µg gBTS-1
           
        DHH=zeros(2,1);
        DHH(1)=qASS-KSEC*FabI-KDEG*FabI-D*FabI; % intracellular Fab
        DHH(2)=KSEC*FabI-D*FabM; % extracellular Fab
              
    end

end
