# Supplementary material for: Modeling and measuring intracellular fluxes of secreted recombinant protein in Pichia pastoris with a novel 34S labeling procedure
Source: Microb Cell Fact. 2011 Jun 26;10:47. doi: 10.1186/1475-2859-10-47 (PMC3147017; doi:10.1186/1475-2859-10-47)
Supplement: Additional file 2 — Sensitivity analysis of the kinetic parameters. At a time two of the parameters, namely degradation, secretion and intracellular protein formation are varied against each other to determine the effect on extracellular Fab3H6 concentrations. Three dimensional plots are automatically created using the MATLAB functions meshgrid and surf. [file 1475-2859-10-47-S2.M]

function sensitivity_analysis
    %Pichia secretion model_Sensitivity analysis
    
    %% function, which 2 constants should be variied
    %% please, select one of the following 3 variants
    %% SD = TSEC and TDEG, 
    %% PS = qPI and TSEC, 
    %% PD = qPI and TDEG
    
    myopt='PS';
    
    %%  starting values
    
    IH0=[0 %Fab intracellular
        0]; % Fab extracellular
  
   %% constants
   qPI = 2.38; % intracellular Fab3H6 formation (µg Fab * BTS-1 * min-1)
   qPIstart = 2.38;
   TSEC= 75.3;  % secretion  constant (min), 
   TDEG= 45.8;  % degradation constant (min)
   D= 0.001667; % dilution rate (min-1)
   BTS= 25;  % biomass dry substance (g L-1)
    
 
   %% function call - ordinary differential equation (ode), arguments
   %% timespan, vector ofinitial conditions (IHO)
   %% ode15s algorithm = Implicit linear multistep, orders 1 to 5
   tf=50; 
   [t Y]=ode15s(@ODEPulseChaseTIME,[0 tf],IH0); %timespan 0 - tf

   %% definiton of values for loop
   k=0;
   m=0;
   c=0;
   var=[0.1,0.111,0.125,0.143,0.1667,0.2,0.25,0.333,0.5,1,2,3,4,5,6,7,8,9,10];
   
   %r=zeros(length(var),size(Y,2),length(var));
   r=zeros(length(var),length(var));
   atsec=zeros(length(var),1);
   atdeg=zeros(length(var),1);
   aqpi=zeros(length(var),1);

%%%%%%%%%%%%%%%%%%%%%%%%%%%%%%%% 
%% generates values for X, Y coordinate for 
   for vc=var
       c=c+1;
       TSECc=75.3/vc;
       TDEGc=45.8/vc;
       qPIc=qPI/vc;     
       atsec(c,1)=TSECc;
       atdeg(c,1)=TDEGc;
       aqpi(c,1)=qPIc;
   end
   
%%%%%%%%%%%%%%%%%%%%%%%%%%%%%%%%%%

if myopt == 'SD'
    %% loop to varry the values of TDEG and TSEC
    %% loop over first variable
    for j=var
        %% calculation of TSEC, relative to starting value
        TSEC=75.3/j;
        %% counter for first loop
        m=m+1;
        %% loop over second variable
        for l=var
        %% calculation of TDEG, relative to starting value
            TDEG=45.8/l;
        %% counter for second loop
            k=k+1;
            p=floor(length((t)/2));          
            %% get 2. row
            tmp=fsolve(@SSODEPulseChaseTIME,Y(p,:));
            r23(k,m)=tmp(2);
        end
        %% reset counter of the 2. loop
        k=0;
    end
    
   %% 3D-plot for TDEG, TSEC and FabM
   %% function mesh and surf
    [Xsec,Ydeg]=meshgrid(atsec,atdeg);
    surf(Xsec,Ydeg,r23)
    % Set plot to log scale for X, Y and Z axis
    set(gca, 'XScale', 'log','YScale', 'log')
    % Adds title
    title('Secretion vs Degradation');
    zlim([0 14000])
    % Adds colorbar on the side
    colorbar;
    % Adds labels for X,Y,Z axis
    xlabel('t1/2 SEC [min]');
    ylabel('t1/2 DEG [min]');
    zlabel('Fab3H6e [µg g-1]');
    % Saves plot with specified name
    saveas(gcf,'PATH where the graphic should be saved\3dKdegKsec.jpg');
%%%%%%%%%%%%%%%%%%%%%%%%%%%%%%%%%%%%

elseif myopt == 'PS'  
 %% loop to varry the values of qPI and TSEC 
   for i=var
       %% calculation of new qPI, relative to qPIstart
       %% do not forgett to change this when you want to 
       %% try new qPI values!
       qPI=qPIstart/i;
       %% counter for first loop
       m=m+1;
       for j=var;
           %% calculation of TSEC, relative to starting value
           TSEC=75.3/j;
           k=k+1;
           p=floor(length((t)/2));
           %r(k,:,m)=fsolve(@SSODEPulseChaseTIME,Y(p,:));
           tmp=fsolve(@SSODEPulseChaseTIME,Y(p,:));
           r12(k,m)=tmp(2);
       end
     k=0;
   end
   
    %% 3D-Plot for qPI, TSEC and FabM
   [Xass,Ysec]=meshgrid(aqpi,atsec);
    surf(Xass,Ysec,r12);
    set(gca, 'XScale', 'log', 'YScale', 'log')
    title('Intracellular Fab Formation vs Secretion');
    zlim([0 14000])
    colorbar;
    xlabel('qPI [µg g-1 min-1]');
    ylabel('t1/2 SEC [min]');
    zlabel('Fab3H6e [µg g-1]');  
    saveas(gcf,'PATH where the graphic should be saved\3dqPIKsec.jpg');
%%%%%%%%%%%%%%%%%%%%%%%%%%%%%%%%%%%%%%

elseif myopt == 'PD'
    %% loop to varry the values of qPI and TDEG 
    for i=var
        %% calculation of new qPI, relative to qPIstart
        %% do not forgett to change this when you want to 
        %% try new qPI values!
        qPI=qPIstart/i;
        m=m+1;
        for l=var
            TDEG=45.8/l;
            k=k+1;
            p=floor(length((t)/2));
            % r(k,:,m)=fsolve(@SSODEPulseChaseTIME,Y(p,:));
            tmp=fsolve(@SSODEPulseChaseTIME,Y(p,:));
            r13(k,m)=tmp(2);
        end
     k=0;
    end

    %% 3D-Plot for qPI, TDEG and FabM
   [Xass,Ydeg]=meshgrid(aqpi,atdeg);
   surf(Xass,Ydeg,r13)
   set(gca, 'XScale', 'log', 'YScale', 'log')
   title('Intracellular Fab Formation vs Degradation');
   zlim([0 14000]);
   colorbar;
   xlabel('qPI [µg g-1 min-1]');
   ylabel('t1/2 DEG [min]');
   zlabel('Fab3H6e [µg g-1]');
   saveas(gcf,'PATH where the graphic should be saved\3dqPIKdeg.jpg');
end
    
   %% Plot Y in dependence of t
   % plot(t,Y);
   % legend('Fab intracellular','Fab extracellular','Location','NorthOutside')

    function DHH=ODEPulseChaseTIME(t,h) 
        DHH=SSODEPulseChaseTIME(h);
    end

    function DHH=SSODEPulseChaseTIME(h)   
        FabI=h(1); % µg gBTS-1
        FabM=h(2); % µg gBTS-1
           
        DHH=zeros(2,1);
        DHH(1)=qPI-log(2)/(TSEC)*FabI-log(2)/(TDEG)*FabI-D*FabI; % intracellular Fab
%        DHH(1)=KASS*FabI-TSEC*FabI-TDEG*FabI-D*FabI; %Intracellular Fab
        DHH(2)=log(2)/(TSEC)*FabI-D*FabM; % extracellular Fab
              
    end

end
